# Supplementary material for: Potassium response and homeostasis in Mycobacterium tuberculosis modulates environmental adaptation and is important for host colonization
Source: PLoS Pathog. 2019 Feb 4;15(2):e1007591. doi: 10.1371/journal.ppat.1007591 (PMC6375644; doi:10.1371/journal.ppat.1007591)
Supplement: S1 Table — (XLSX) [file ppat.1007591.s006.xlsx]

## Sheet: S1 Table
S1 Table. Genes upregulated >2-fold, p<0.05, after 4 hours exposure to K+-free 7H9.
Gene Name	control_1	control_2	zero_mM_K+_1	zero_mM_K+_2	Ratio	Description
MT0717.1	1.99035	2.00947	4.71291	5.33734	2.50634	HP
MT1055	1.99035	1.73038	3.88608	3.92828	2.09431	HP
MT1746.1	8.01521	7.70297	15.8337	16.3963	2.04866	HP
MT2438	2.4207	2.51184	5.04364	6.49021	2.33284	HP
MT2736.1	10.8125	10.0473	24.226	27.1137	2.45839	HP
MT3412	9.30625	12.001	20.0505	22.8865	2.01655	HP
MT3573.13	2.15173	2.12111	4.75425	5.72163	2.44495	HP
Rv0079	330.237	343.228	837.161	848.125	2.50243	HP
Rv0080	110.007	118.67	303.983	322.29	2.73885	CHP
Rv0120c (fusA2)	192.419	189.951	418.291	414.391	2.17761	Translational elongation factor
Rv0261c (narK3)	11.8345	12.2243	24.5981	30.615	2.29346	Nitrite extrusion protein
Rv0263c	297.208	299.913	682.173	662.599	2.25209	CHP
Rv0264c	200.165	200.165	508.457	476.475	2.4603	CHP
Rv0372c	2.79725	2.56766	5.9118	5.20925	2.07034	CHP
Rv0375c	8.82211	8.59606	18.8103	17.6346	2.09171	Probable carbon monoxide dehydrogenase subunit
Rv0697	6.29382	5.47022	12.113	13.322	2.15779	probable dehydrogenase
Rv1027c (kdpE)	15.6539	17.2479	40.8865	40.7773	2.48282	Transcriptional regulator of kdpFABC
Rv1028A (kdpF)	4.73381	4.07476	113.689	121.777	26.6615	Probable membrane protein
Rv1028c (kdpD)	71.9217	72.7316	169.706	170.24	2.35003	Sensory histidine kinase for KdpE
Rv1029 (kdpA)	43.6802	41.7523	860.478	895.521	20.547	Subunit of high-affinity potassium uptake transporter kdpFABC
Rv1030 (kdpB)	51.4264	46.5527	734.263	777.63	15.4226	Subunit of high-affinity potassium uptake transporter kdpFABC
Rv1031 (kdpC)	24.0994	24.3927	145.769	145.09	5.99716	Subunit of high-affinity potassium uptake transporter kdpFABC
Rv1039c (ppe15)	21.6787	20.9878	58.0018	59.8636	2.76139	PPE family protein
Rv1040c (pe8)	10.3283	10.2706	45.9715	47.6091	4.54018	PE family protein
Rv1402 (priA)	40.0222	39.2405	72.8847	89.1123	2.04318	Replication factor
Rv1620c (cydC)	26.6815	27.9651	57.2163	57.3871	2.09737	Cytochrome assembly protein
Rv1723	18.0208	20.2063	39.5636	41.3751	2.11798	Probable hydrolase
Rv1774	141.907	138.095	331.971	317.935	2.32095	Probable oxidoreductase
Rv1949c	12.0497	11.8894	23.8953	26.4732	2.10253	CHP
Rv2044c	5.86347	6.80987	12.7331	15.2435	2.20698	CHP
Rv2253	10.0594	10.6614	21.7869	23.0573	2.16386	unknown secreted protein
Rv2681	45.294	48.4505	102.568	112.084	2.28982	CHP
Rv2767c	5.11037	4.74458	36.5044	39.4963	7.69752	HP
Rv2768c (ppe43)	54.654	56.0977	403.574	410.079	7.34649	PPE family protein
Rv2769c (pe27)	19.9573	23.2205	212.329	240.394	10.4877	PE family protein
Rv3174	11.5118	10.8846	70.5696	65.1156	6.05416	Probable short-chain dehydrogenase/reductase
Rv3175	7.80003	7.36805	39.4396	39.539	5.20124	Possible amidase (aminohydrolase)
Rv3177	5.32554	4.46549	14.2214	14.9873	2.97606	Possible peroxidase
Rv3252c (alkB)	366.117	372.198	743.523	778.099	2.06092	alkane 1-monoxygenase
Rv3332 (nagA)	20.5491	24.002	49.6922	52.0071	2.28358	N-acetylglucosamine-6-phosphate deacetylase
Rv3354	68.6941	68.4894	164.621	136.551	2.19552	CHP
Rv3371	48.5754	49.5669	112.076	119.642	2.36082	Possible triacylglycerol synthase
Rv3841 (brfB)	58.5272	61.0097	171.938	188.344	3.0139	Bacterioferritin
