# Supplementary material for: Potassium response and homeostasis in Mycobacterium tuberculosis modulates environmental adaptation and is important for host colonization
Source: PLoS Pathog. 2019 Feb 4;15(2):e1007591. doi: 10.1371/journal.ppat.1007591 (PMC6375644; doi:10.1371/journal.ppat.1007591)
Supplement: S2 Table — (XLSX) [file ppat.1007591.s007.xlsx]

## Sheet: S2 Table
S2 Table. Genes downregulated >2-fold, p<0.05, after 4 hours exposure to K+-free 7H9.
Gene Name	control_1	control_2	zero_mM_K+_1	zero_mM_K+_2	Ratio	Description
MT0066.1	225.824	262.459	105.255	129.292	0.480331	HP
MT0066.2	57.4513	43.092	22.2003	26.3024	0.482147	HP
MT1627	21.3022	24.2811	10.294	11.7422	0.48355	HP
MT1924.1	270.527	285.568	139.94	129.036	0.483764	HP
MT3223	150.299	169.856	63.2108	82.1951	0.454134	HP
Rv0068	65.1975	65.0287	29.4763	23.6124	0.407961	Probable oxidoreductase
Rv0196	257.025	263.91	96.78	95.4744	0.369088	Possible regulatory protein
Rv0197	931.163	960.582	407.997	376.646	0.414792	Possible oxioreductase
Rv0280 (ppe3)	40.1298	38.1799	12.7745	12.1691	0.318656	PPE family protein
Rv0298	431.046	409.039	203.11	204.57	0.485282	CHP
Rv0324	36.7946	37.3426	18.1075	18.7448	0.497121	Probable transcriptional regulator
Rv0440 (groEL2)	20126.7	20477.2	5892.17	6269.07	0.299508	Chaperonin
Rv0450c (mmpL4)	1034.23	1057.32	500.271	486.083	0.471601	Siderophore transport transmembrane protein
Rv0451c (mmpS4)	204.684	192.407	92.8525	78.3949	0.43132	Siderophore transport transmembrane protein
Rv0467 (icl1)	4174.09	4199.79	1338.55	1197.02	0.302801	Isocitrate lyase
Rv0468 (fadB2)	684.305	756.677	363.183	353.375	0.497294	3-hydroxybutyryl-CoA dehydrogenase
Rv0511 (hemD)	673.869	694.495	318.493	334.118	0.476928	Probable uroporphyrin-III C-methyltransferase
Rv0732 (secY)	879.682	876.408	439.623	436.381	0.498843	Probable preprotein translocase
Rv0859 (fadA)	1390.72	1326.31	616.275	540.054	0.425599	Possible acyl-CoA thiolase
Rv0860 (fadB)	1835.32	1933.72	870.73	838.774	0.453573	Probable fatty acid oxidation protein
Rv1129c	175.259	185.039	72.8847	72.8441	0.404528	Probable transcriptional regulator
Rv1195 (pe13)	1984.6	1930.04	715.411	707.39	0.363459	PE family protein
Rv1196 (ppe18)	4011.58	4192.98	1435.29	1471.01	0.354231	PPE family protein
Rv1197 (esxK)	2110.47	2197.63	689.655	690.567	0.320381	ESAT-6 like protein 3 (antigenic target for quantiferon)
Rv1198 (esxL)	1803.53	1975.81	565.838	604.785	0.309744	ESAT-6 like protein 4 (antigenic target for quantiferon)
Rv1347c (mbtK)	152.665	155.399	60.2756	55.2949	0.375266	N-acetyltransferase
Rv1348 (irtA)	712.062	745.569	193.891	178.481	0.255489	iron-regulated transporter
Rv1349 (irtB)	344.977	342.894	96.4492	89.3258	0.270115	iron-regulated transporter
Rv1361c (ppe19)	1735	1774.86	612.967	621.139	0.351613	PPE family protein
Rv1386 (pe15)	51.7492	60.9539	22.7377	20.9224	0.387668	PE family protein
Rv1387 (ppe20)	533.791	537.142	211.171	199.873	0.383845	PPE family protein
Rv1461	1978.68	2001.6	989.959	930.534	0.48251	CHP
Rv1463	499.901	530.779	254.869	241.077	0.481215	Probable ABC-type transporter
Rv1466	186.34	207.31	92.6045	90.009	0.464007	CHP
Rv1519	66.8113	57.7722	31.6261	25.5766	0.459285	CHP
Rv1592c	320.07	303.876	151.764	138.472	0.465204	CHP
Rv1593c	66.8651	73.0107	26.4171	24.4237	0.363711	CHP
Rv1594 (nadA)	1393.36	1387.48	710.698	646.801	0.488174	Probable quinolinate synthetase
Rv1856c	297.639	310.463	119.766	131.768	0.413623	Possible oxidoreductase
Rv2058c (rpmB2)	6.56279	6.08423	3.22462	2.69002	0.468526	50S ribosomal protein L28 RpmB2
Rv2123 (irg2)	75.0955	80.602	21.6215	18.8301	0.260031	PPE family protein
Rv2244 (acpM)	1016.37	945.79	480.675	395.22	0.446409	Meromycolate extension acyl carrier protein
Rv2327	125.661	128.941	49.3615	48.762	0.385463	CHP
Rv2347c (esxP)	2847.01	2787.75	1154.5	1102.35	0.400527	ESAT-6 like protein 7 (antigenic target for quantiferon)
Rv2381c (mbtD)	587.638	600.273	288.976	286.082	0.484103	Polyketide synthetase
Rv2382c (mbtC)	651.276	656.482	312.375	295.732	0.465016	Polyketide synthetase
Rv2383c (mbtB)	1612.35	1649.94	784.74	713.624	0.459311	Phenyloxazoline synthase
Rv2386c (mbtI)	528.358	540.212	176.321	160.377	0.315128	Isochorismate synthase
Rv2450c (rpfE)	1432.68	1438.61	659.766	691.549	0.470628	Probable resuscitation-promoting factor
Rv2846c (efpA)	424.645	411.439	206.293	192.742	0.477293	Possible integral membrane efflux protein
Rv2987c (leuD)	60.6789	59.0561	24.0193	20.0684	0.368463	Probable 3-isopropylmalate dehydratase subunit
Rv2988c (leuC)	190.644	185.541	78.7138	78.096	0.416854	Probable 3-isopropylmalate dehydratase subunit
Rv3092c	366.064	366.337	148.167	150.172	0.407348	Probable conserved integral membrane protein
Rv3094c	422.977	407.42	119.063	112.383	0.278743	CHP
Rv3095	111.944	119.675	46.8397	52.4768	0.428754	Hypothetical transcriptional regulatory protein
Rv3135 (ppe50)	1213.2	1350.14	389.683	621.096	0.394316	PPE family protein
Rv3136 (ppe51)	4366.57	4759.99	1778.38	2201.55	0.436081	PPE family protein
Rv3139 (fadE24)	445.678	446.046	174.915	178.438	0.396261	Probable acyl-CoA dehydrogenase
Rv3140 (fadE23)	506.034	505.158	211.502	198.08	0.405076	Probabale acyl-CoA dehydrogenase
Rv3402c	526.906	505.493	210.551	189.881	0.387894	CHP
Rv3417c (groEL1)	3052.56	3065.95	994.134	1055.26	0.334948	Chaperonin
Rv3418c (groES)	6322.22	5744.24	1573.7	1970.85	0.293749	Chaperonin
Rv3767c	621.905	613.949	287.859	289.284	0.467002	Possible S-adenosylmethionine-dependent methyltransferase
Rv3839	253.205	248.337	82.8066	71.4777	0.307704	CHP
Rv3840	34.4277	39.5754	18.8103	17.2503	0.487649	Possible transcriptional regulator
Rv3875 (esxA)	8334.74	8003.49	4288.08	3776.36	0.493596	Early secretory antigenic target. Elicits high IFNγ levels from memory effector cells
